# Supplementary material for: Faberidilactone A, a Sesquiterpene Dimer, Inhibits Hepatocellular Carcinoma Progression Through Apoptosis, Ferroptosis, and Anti-Metastatic Mechanisms
Source: Molecules. 2025 Feb 27;30(5):1095. doi: 10.3390/molecules30051095 (PMC11901444; doi:10.3390/molecules30051095)
Supplement: Supplementary file 1 [file molecules-30-01095-s001.zip]

Archive with 1 entries (1 files):
- molecules-3420268-supplementary.pdf
